# Supplementary material for: A new Eocene anagalid (Mammalia: Euarchontoglires) from Mongolia and its implications for the group’s phylogeny and dispersal
Source: Sci Rep. 2018 Sep 17;8:13955. doi: 10.1038/s41598-018-32086-x (PMC6141491; doi:10.1038/s41598-018-32086-x)
Supplement: Supplementary file 2 — Dataset 1 [file 41598_2018_32086_MOESM2_ESM.xlsx]

## Sheet: Hoja2
Character	Size of I3	Size of root	Height of C relative to P3	Number of roots	Size of P1	Size of P2	Number of roots	Presence of metacone	Presence of protocone	Presence of postparacrista	Presence of parastyle	Size of P3	Expression of metacone	Presence of postcingulum	Presence of parastyle	Presence of stylar shelf	Presence of preparacrista	Presence of postparacrista	Morphology of parastylar lobe	Buccal/Lingual crown height proportion	Molarization of P4	Presence of parastyle	Presence of metastyle	Presence of paracingulum	Presence of metacingulum	Buccal/Lingual crown height proportion	Presence of parastyle	Presence of metastyle	Presence of paraconule	Presence of metaconule	Morphology of stylar region	Expression of buccal cingulum	Presence of paracone	Presence of hypoconal shelf	Presence of preparaconule crista	Presence of parastyle	M1/M2 area proportion	M1/M3 area proportion	M2/M3 area proportion	Regressiveness of buccal roots	Size of i1	Orientation of i1	Diastema distal to incisiors	Canine height relative to p1	Canine height relative to p2	Canine height relative to p3	Orientation of c	Size of root	Presence of p1
Zofiagale	?	?	?	?	?	?	?	?	?	?	?	?	?	?	?	?	?	?	?	?	?	?	?	?	?	?	?	?	?	?	?	?	?	?	?	?	?	?	?	?	?	?	?	?	?	?	0	1	1
Anagale	0	1	0	0	0	1	0	0	0	1	0	1	1	?	0	0	1	1	1	1	1	2	1	?	?	0	1	2	?	?	2	1	1	?	?	0	1	0	0	1	1	0	0	1	1	1	0	1	0
Anagalopsis	?	2	1	1	1	1	1	1	1	0	0	1	1	?	0	0	?	?	1	1	1	2	2	?	?	0	2	0	?	?	2	1	?	?	?	0	0	0	1	1	?	?	?	0	0	0	1	2	0
Linnania	?	1	?	0	1	0	1	1	0	?	0	1	1	?	0	0	1	1	1	?	1	2	2	?	?	?	2	2	0	0	2	0	1	1	1	?	2	1	0	1	?	?	?	?	?	?	?	?	0
Huaiyangale	?	?	?	?	?	?	?	?	?	?	?	?	0	0	0	0	0	0	1	0	1	0	0	?	?	0	1	0	?	?	2	0	0	1	0	0	1	1	1	0	?	?	?	?	?	?	?	?	0
Hsiuannania	?	?	?	?	?	?	?	?	?	?	?	?	1	1	0	0	0	1	1	?	1	?	?	?	?	?	0	1	2	2	2	0	0	0	1	0	2	2	0	1	?	?	?	?	?	?	?	?	?
Eosigale	2	1	1	1	0	0	1	0	1	1	1	2	0	1	1	1	0	1	0	1	1	1	2	1	0	1	2	2	?	?	2	1	0	1	0	1	2	1	0	0	1	1	0	?	?	?	?	1	0
Qipania	1	2	1	0	1	1	1	1	1	1	0	2	1	0	0	0	0	1	1	1	0	0	2	1	0	0	0	2	?	?	2	1	1	?	?	1	2	0	0	1	?	?	1	0	0	0	0	2	0
Anaptogale	?	?	?	?	?	?	?	0	1	1	0	1	0	0	1	0	0	0	1	1	1	?	?	?	?	?	2	2	1	1	1	0	0	2	0	1	?	?	0	0	?	?	?	?	?	?	?	?	?
Chianshania	?	?	?	?	?	?	?	0	1	1	0	2	0	0	0	0	0	0	1	1	0	2	2	?	1	2	2	2	2	2	1	1	?	?	?	?	0	?	?	0	?	?	?	?	?	?	?	?	?
Diacronus	?	?	?	1	1	1	0	1	1	0	0	1	2	1	0	0	0	0	1	2	2	2	2	0	1	2	?	?	0	0	1	0	?	?	?	?	?	?	?	0	?	?	?	?	?	?	?	?	?
Interogale	?	?	?	?	?	?	?	?	?	?	?	?	?	?	?	?	?	?	?	?	?	?	?	?	?	?	?	?	?	?	?	?	?	?	?	?	?	?	?	?	0	0	1	?	?	?	1	2	1
Wanogale	?	?	?	?	?	?	?	?	?	?	?	?	?	?	?	?	?	?	?	?	?	?	?	?	?	?	?	?	?	?	?	?	?	?	?	?	?	?	?	?	?	?	?	?	?	?	?	?	?
Stenanagale	?	?	?	?	?	?	?	?	?	?	?	?	?	?	?	?	?	?	?	?	?	?	?	?	?	?	?	?	?	?	?	?	?	?	?	?	?	?	?	?	?	?	?	?	?	?	?	?	?
Zalambdalestes	2	1	0	0	0	0	1	1	1	1	1	0	1	0	1	1	0	1	0	1	1	1	1	0	1	0	1	2	1	1	0	0	0	2	1	1	1	0	0	0	2	1	1	1	1	1	0	0	0
[truncated: 33 more columns]
